# Supplementary material for: Addition of the microchromosome GGA25 to the chicken genome sequence assembly through radiation hybrid and genetic mapping
Source: BMC Genomics. 2008 Mar 17;9:129. doi: 10.1186/1471-2164-9-129 (PMC2275740; doi:10.1186/1471-2164-9-129)
Supplement: Additional file 1 — Markers mapped on the GGA25 chicken comprehensive radiation hybrid map. The data provided represent the detailed description of the 120 markers mapped on the GGA25 chicken comprehensive radiation hybrid map. [file 1471-2164-9-129-S1.xls]

## Sheet: Feuil1 (2)
marker	origin	chicken assembly	start position	end position	length	contig number	contig length	% (G+C)	accession number	forward primer	reverse primer
100A3M13	BAC end	chr25	739413	739615	203	266.4	13250	52.89	AM493872	CCTCATTTAATTTCATCACTGG	TCTCCGAGCACAGGACTTC
253G10M13	BAC end	chr25	777505	777644	193	241.1	1624	50.28	AM493873	CGTATCTGTGACCCCTACCC	CTGCCCCGTTGTTTCTTC
MS58 (LEI0013)	charomid	no hit							AM493878	TCCTCCACCTCCTGCAGC	GTGCAGTGGTTTGGTTTGG
GCT0037	E26C13	chr25	1650328	1650567	240	907.2	7666	55.97	AJ233982	AGCCACACAGCACACAGTTC	ATTGGTTTTCTGATGGCCTG
LEI0348	E26C13	chr25	1617813	1618063	251	213.7	2826	53.88	AJ240695	TCCTTTCTCCACACAGGACC	CTCCTACAGCCGAAACCAAG
ADAR	EST	chr25	1404816	1405274	459	559.4	11641	54.5	BG711287	GTGGCCTGCTGGAATACG	ATGCGCTCTGCTTTCTCTG
ARHGEF11	EST	chr25	815890	815970	81	241.11	5857	58.21	BI066361	AAACGAGCCTTCTTCATCATC	TTCTCGGAGGAAGTCAGTGC
CHRNB2	EST	chrUn_random	23341151	23341293	184	22129.1	1014	66.29	NM_204813	TTATCATCCCCTGCATCCTC	ATGAGGTACTTGCCCACCAG
COPA	EST	chr25	1309967	1310075	109	173.28	33904	46.44	BG625590	AGAAAGCTGGAATCGCTGTG	GTATTTGATGTGGTTGCTGGTG
CTSK	EST	no hit							AI981054	GAGATCCCCGAAGGCAAC	AGAACTGGAAGGAGGGCAGAC
FLJ12770	EST	chrUn_random	35154241	35154409	169	3501.3	1411	63.9	AJ393834	TGACACTGGCAGGCAAATAC	TGTGGTAGTAGCTCGCATGG
GCT1848	EST	no hit							BM491599	CGCCAAGATGTTCAACTACG	AGAAGGCCGGGTAGAGTTC
GCT1849	EST	chrUn_random	50133802	50133902	101	6199.2	1589	63.71	BU334455	CGATCTTTGGGTTCAGCTTC	ATGTCGATGCTGGCGATG
GCT1852	EST	no hit							BU200149	AGTGGGCTTCCAGAGCTTC	CTCTCACTTCCGCCCCTTC
GCT1886	EST	no hit							BI394563	GATGTTCGGCAAAGCCAAAG	GCGCCGTTTACTTCTTGAAG
GCT1887	EST	no hit							CD215355	GAGAGGTCCACGCCGAAC	CATGGTGAAGATGGAGCAG
GCT1888	EST	chr25	776241	776470	230	266.1	1438	65.9	AM493893	AATCCTCCAGTTGCCATCC	GACTTTGGGGGCGGTCTC
GCT1889	EST	no hit							M59959	GGGCATCGTCATCTCCACG	ACGTGTAGCCCAGGATGAG
GCT1894	EST	no hit							AJ456407	CAACGGGCACCTCTTCAC	AGATGAGCGCCTCCTTGG
GCT1965	EST	no hit							CN236113	CAGCCAGACCACGCAGAC	ACTGCATGTCGATGAAGGTG
GCT1983	EST	no hit							AM422589	CGACCTGGATGAGAACAAGG	GCTACTTGGTGAGCTTGACG
GCT1984	EST	no hit							AM422590	ATGCAGTTCCTGCACAACG	AAGCTCTCCAGCCCGTAGTC
GCT1990	EST	no hit							AM422591	CTGGAGGAGGAGGCGAAG	GCAGCTCACTGAACTCCTTG
GCT1991	EST	no hit							AM422592	TACAGCCAGACCACGCAGAC	ATGAAGGTGGTCCACAGGTC
GCT1992	EST	no hit							AM422593	ACCAGCGGAAGATTGATGAG	TGTACACCAGGCAGGTGATG
GCT1993	EST	no hit							AM422594	GTGGAGGAGATGCGTCAGTC	GCTTGGGAGGAGAGATTTTG
GCT2002	EST	no hit							BU321736	GGAGAGCCAAGTGGAGCTG	TTCTTCACGTAGGGGTCGAG
GCT2011	EST	no hit							AM422598	CTGTGGAGGTGCTGCTGTC	AAGTCCCGGATCTCAATGC
GCT2042	EST	chrUn_random	16645049	16645293	245	1773.2	1812	62.21	AM778557	AGGTTTGGAGCAACTTCCAG	ATCCCCTCACTCCTGTACCC
GCT2069	EST	no hit							AM778560	CCTCCAGCAACACCTTCTTC	CCGAGGAAGCTGACAAAGTAG
KIAA0144	EST	chr25	1484653	1484754	102	300.1	1551	57.31	BI393928	AGCAGAGCCAGACCCAAAC	CCCTGTGTAGTACGGCAGAC
KIRREL	EST	chr25	1389689	1389832	144	173.40	1534	61.55	BI064563	CTGGGCTTGGAAGGAGAACA	TGCAGTTGTAGTGGGTCTGG
MYO14	EST	chr25	2014177	2014303	127	207.7	3889	54.19	AJ399186	ACATGCGAGGGTTACAACG	CTGTCCCTCTTCGGTGCAG
NDUFS2	EST	chr25	1782661	1782763	103	207.38	2343	64.52	BG711407	ATTTTGACCGCCTGGACTAC	ACTGAGCCCGGAGAGGAG
SHC1	EST	chr25	1487211	1487297	87	15502.1	1440	57.91	AL585514	GGGCAAGAGCAACCTGAAG	TGCAGTCAGAGGCCATGAG
TAGLN2	EST	no hit							BI065114	GCCACCGACATCTTCCAG	CACGCACGCCATGTTC
SEQ0425	sequence	chrUn_random	53220946	53221105	160	6962.2	1114	67.61	AM180709	ACCCACAGACACCAAAAGG	ATGCAGTGGAGGTCAATGG
SEQ0426	sequence	chr25	980390	980541	152	241.46	16409	55.92	AM493879	TGATTGTGAGGTCTGCATTTG	CCTGTGTCACCTTCTCCTC
SEQ1008	sequence	chr25	738777	738949	173	266.4	13250	52.89	AJ970727	ATGCAAATGTTCTGGGAAGG	CCCTCACCTCACTGAGCTTC
SEQ1009	sequence	chr25	92593	92716	124	246.7	25879	47	AJ970728	AGCTGCACTGTGATTTGTGC	GGTGTGCAGAGAGGGCTAAG
SEQ1010	sequence	chr25	81457	81728	272	246.11	15309	50.29	AJ970729	CTGCTGAGCAAAACCTCCTC	AGGCTTAAGGAAGCCCTGAG
SEQ1011	sequence	chr25	1681112	1681374	263	265.20	5587	46.19	AJ970730	GCAGCTTCCTTGGTCAGAAC	GAGGCCTTACCAGCACAGAG
SEQ1014	sequence	chr25	8798	8987	190	1466.2	3034	58.99	AJ970733	AAGCCTTTCCTTTCCTCTGG	CCCTGACACACTCACACACC
SEQ1015	sequence	chr25	980905	981100	196	241.46	16409	55.92	AJ970734	CGGCTTCTCTCTTCACCATC	AAACATTTTGGGCAGCATTC
SEQ1016	sequence	chr25	910774	910904	131	241.34	17227	55.66	AJ970735	TTGCTTTCCACTCACTGCAC	TGGCAGCAGAATCCTAAACC
SEQ1017	sequence	chr25	790068	790210	143	241.5	6699	60.34	AJ970736	TTCCCACAGTAGCAGCATTG	CTGTGTGATCAACGGTGTCC
SEQ1018	sequence	chr25	999652	999816	165	674.3	5331	52.75	AJ970737	GCAGAGGCAAAAGAACAACC	CTTGACAAGGCGCTTAGAGG
SEQ1019	sequence	chr25	1383091	1383254	164	173.38	9528	54.73	AJ970738	AGTGAGCCAGCAGAGAGGAG	CATCAGTGCATGAGGAGGTG
SEQ1020	sequence	chr25	1368364	1368486	123	173.35	9509	57.06	AJ970739	ACAGGGACACAAGAGCCAAC	CAATGCAATGAGTGGAGGTG
SEQ1021	sequence	chr25	1808101	1808346	246	207.32	18669	54.23	AJ970740	ATGGACAAACCTCACCTTGC	GCAAAAGAGCGTGAAGAACC
SEQ1062	sequence	chr25	1742213	1742454	242	265.5	19081	49.76	AJ970779	CCTGAGAGAGAACCCAGTGC	GTCTTGCTCCTTTCGTTTGC
SEQ1283	sequence	chrUn_random	60925942	60926093	152	9044.2	772	59.27	AM493881	GGCCTCGTTGTAGATCATGG	TGATGGCTCTGTGCTCTTTG
SEQ1285	sequence	chrUn_random	7142814	7143151	338	12710.2	806	57.86	AM493883	GAGGTGCCGAAATTGGACA	TCATCGGTACTCACAGCG
SEQ1286	sequence	chrUn_random	21266294	21266406	113	2092.1	5434	59.25	AM778562	CGTAGACGTCGTAGAAGG	GCTGCTGGTGCTGGAAA
SEQ1287	sequence	chrUn_random	1967592	1967702	111	10694.2	1160	65.3	AM778563	AAACGATGGCGATGACTTC	GGGTATTCAACAGGTAGAGCACAA
SEQ1288	sequence	chrUn_random	23160538	23160678	141	21976.1	1217	62.15	AM778564	TGGGAACGGTCCTAAGACG	CCCATAGCCACAGTGTCA
SEQ1292	sequence	chrUn_random	48067562	48067669	108	5760.2	1811	65.41	AM778566	GTTCTTGGTGACGGCTTT	GTCTCCACCATCCAGAACG
SEQ1293	sequence	chrUn_random	1969455	1969564	110	10596.1	1536	56.63	AM778567	CCTGTTCTGCTGTGCTTT	TCCTGCCTGCAAGTTTCC
SEQ1294	sequence	chrUn_random	22707141	22707262	122	21789.1	1246	67.01	AM778568	CTGACCCTCGGAACTCTT	CGCTGATTGAGCAGATGTTG
SEQ1295	sequence	chrUn_random	513260	513365	106	10163.2	786	66.21	AM778569	CCATCATGAACATCCTCTTCTTG	CTGCCTCCCTGAGTGTC
SEQ0372	sequence	chr25	1892593	1892803	211	207.17	6586	62.54	AM071356	TGGGTTGGAAGATCCCTTAC	TTCCGTGATCCCACAGTTC
SEQ0411	sequence	chr25	50754	50978	225	246.15	7760	43.81	AM180711	ATCGTGTGTGAACCCCAAAC	TCTGGTATGCGTTAGCTTTGTG
SEQ0412	sequence	chr25	69547	69843	297	246.11	15309	50.29	AM180712	CCATACAATCCATGCAGCAG	TCACAAGGGACAAGTGTTGG
SEQ0415	sequence	chr25	1892588	1892804	217	207.17	6586	62.54	AM180713	ATGGTTGGGTTGGAAGATCC	GTTCCGTGATCCCACAGTTC
SEQ0416	sequence	chr25	1996178	1996396	219	207.8	25166	56.96	AM180710	TTAGGCACTGAGCTGCTTTG	GGAAACAAGTCGCAACAAATG
SEQ0418	sequence	chr25	1431585	1431815	231	300.7	32969	51.56	AM180708	AAAGGCTCCTCATTGCTCAC	TTCCTCAAGAATGCAGTGAAAC
SEQ0420	sequence	chr25	720599	720736	138	266.5	11912	50.9	AM180715	GAAAGCCTAAAGATGG	TGTGGGAAGAGAAGGAGTG
SEQ0423	sequence	chr25	1386563	1386773	211	173.39	1616	59.51	AM180716	TAAGGAGCAAACTCCCCAAC	CTCGTAGGTCCCGTAACTC
SEQALL0488	sequence	chr25	802713	802949	237	241.9	7793	57.72	AM778570	AAGTCCTCAGGCAGCTTGTC	GAGAGCAGCACAGGGAACAG
SNP01	sequence	chr25	101591	101992	402	246.7	25879	47	snp.612.3.11658.S.2	CTTTATCCTCCTCTGTGAAATG	TGAACTAAGAAACCCTACAGACA
SNP02	sequence	chr25	93178	93578	401	246.7	25879	47	snp.612.4.1053.S.1	TTTAAGACCTTTCTGAACCTTTT	ATAAAAATCAGGATACACCACAA
SNP03	sequence	chr25	86550	86950	401	246.8	1479	57.82	snp.612.6.641.I.3	CTCTCCCTCTAAACCCATTG	TTTCTTCTTTGTTTCTGACTCAC
SNP05	sequence	chr25	10428	10821	399	1466.2	3034	58.99	snp.2751.1.3501.S.2	GGCTCAGAAATACTCCTCCT	TGGTAGTGGGACTGGATGTA
SNP06	sequence	chr25	304	758	455	1466.4	1788	61.75	snp.2751.3.1229.D.3	GAATGTGATGGAATAGCACAG	ATTAGAGCTCTGGAGGAGTGA
SNP07	sequence	chr25	1294095	1294479	385	173.25	96111	46.54	snp.277.11.1302.D.3	GCTTCTTTCAAGTTCTTTTTGTT	CTGGACAGACTAGGAGATTTACA
SNP08	sequence	chr25	1428706	1429097	392	300.7	32969	51.56	snp.518.2.8078.S.2	TCAAAGGATAAAAAGTCCAAACT	GGTGAGCATTATTTCTTCTGAG
SNP09	sequence	chr25	825182	825541	360	241.14	10230	61.69	snp.418.32.1465.S.2	AGAGGTCTTAAACCCTGTTTGT	TAAAAAGCCCTTCTTTCTCC
SNP102	sequence	chr25	713755	713904	150	266.6	3763	48.68	AM493884	GTCGAGCCTTTCCTCTCTCC	CCGCTTCCTTCAGAGACATC
SNP103	sequence	chr25	781370	781720	351	241.2	1136	56.9	snp.11481.1.207.S.2	GTGTCCACCTCAAGAGAAAC	GTCTTACTTCCGATGGAGTG
SNP104	sequence	chr25	782063	782460	398	241.3	676	51.5	snp.12933.2.298.S.2	GATTTAGCAGGTGACACCAC	AATCGTTACCTGTGGATACAAT
SNP105	sequence	chr25	788179	788591	413	241.5	6699	60.34	snp.418.42.508.S.2	TGTCTGTCCATCTGTCTGTG	GAAGGTAATGACCAGGTGAG
SNP114	sequence	chrUn_random	50133980	50134317	338	6199.2	1589	63.72	snp.9016.1.892.S.2	CCTACTGGTTCTTACCCCATA	GCAGTAAGATGATGAGCAGTAG
SNP116	sequence	chr25	880233	880634	402	241.28	8543	60.37	snp.418.19.2194.S.3	ACATGAGGACAGACAGAGG	ATTCTTTGATGGCTGATAAGG
SNP119	sequence	chrUn_random	44775616	44775749	134	5068.1	2060	63.15	snp.3426.2.1655.I.1	ACCAGTTCATCTGACAGCA	GGGCAACCTGTTCAGTG
SNP120	sequence	chrUn_random	30053718	30053831	114	2879.1	4887	60.3	snp.5178.2.258.D.3	TGGCTCTGCTGTGCTTTAG	ACAGACCTTCGAGGCAT
SNP125	sequence	chrUn_random	1598732	1598823	257	10558.1	1519	65.64	snp.36303.1.1007.S.1	GTCACAGCAGCTCCACCAC	CTCAAGTCTCGCCCCATATC
SNP13	sequence	chr25	980390	980775	386	241.46	16409	55.92	snp.930.6.3640.S.	CTGTGTCACCTTCTCCTCATAC	CTCTAGGATGTTTCTGTTTTCTG
SNP134	sequence	chrUn_random	1598394	1598596	203	10558.1	1519	65.65	NW_001472174	GGGTGCCCACCTTCTATG	GGCTGCGTGGAGTACGA
SNP15	sequence	chr25	1376879	1377271	393	173.38	9529	54.74	snp.2347.2.633.S.3	AAAGAATGGAGCAGTCAATG	AGCCCTCTGAGAGAAAGAAT
SNP17	sequence	chr25	1381983	1382384	402	173.38	9530	54.74	snp.2347.3.303.S.1	AGCAGAGATGTGTGGGTAGA	ACACTGTTTCCTACAAAAACAAG
SNP18	sequence	chr25	977217	977621	405	241.46	16409	55.92	snp.930.6.493.S.3	CTCTGGTCTATCGAGTCATCTC	CTACGTGCAATAACGTTTTATCT
SNP26	sequence	chrUn_random	4782373	4782773	401	11710.2	645	51.28	snp.4020.1.81.S.1	TTCTTTTTCATCTTCATCTGTC	AAACACCCCTAAAACCAAAG
SNP29	sequence	chr25	722725	723120	396	266.5	11912	50.9	snp.457.6.5827.S.3	TAACTCCTGTCTGATTGCTTC	GTGAAAAACTGACAGAAAGATG
SNP32	sequence	chr25	147629	148023	395	374.1	15072	56.43	snp.663.8.6144.S.1	AACAAGCCTTCTAGTCTGTC	GATATATGGACAGGTGCTAAG
SNP33	sequence	chr25	1680771	1681164	394	265.20	5587	46.19	snp.1337.1.7394.S.1	TGTAACATCATGCATTGTACTG	GTTAGCTTAGAAGCCAAGAAC
SNP34	sequence	chrUn_random	57311936	57312171	236	8003.1	1096	55.86	AM180720	GGTGTTGGGTTAATGGTTGG	TCTCTGGTCTCCACGATCC
SNP35	sequence	chr25	708226	708700	475	266.8	1239	61.27	snp.457.3.3017.S.3	TAAAACTAATTCCGAGGTCAC	ACCTGAGGACAACACTGATG
SNP36	sequence	chr25	773038	773451	414	266.2	12641	58.96	snp.457.12.9069.S.1	AATGGGAGCTCAATTCTTTC	CTTCAGATCAGATTTTCTCC
SNP37	sequence	chr25	180659	181052	394	374.6	10215	54.88	snp.663.3.1354.S.1	GTGTTTGTGGATCTCTATGG	AGCTGAAACCAACACAACAG
SNP39	sequence	chr25_random	5003	5398	396	311.2	3847	50.32	snp.665.8.316.S.1	CTTAATGAGTTGTCATAACTTG	CAAATTTTCTTATGAGCTGAAG
SNP40	sequence	chrUn_random	51116664	51116896	233	6436.2	1405	63.74	AM180721	GAGCCCAAACCTTCCTCTG	CCAACTCCTTCATGTCAGC
SNP42	sequence	chr25	984875	985275	401	241.46	16409	55.92	snp.930.6.8197.S.3	AAGGCTTTATACAACAGTGCT	GCTGCTTTCTTATTTGTCCTC
SNP46	sequence	chr25	980392	980774	383	241.46	16409	55.92	snp.930.6.3554.S.3	GTGTCACCTTCTCCTCATAC	TCTAGGATGTTTCTGTTTTCTG
SNP50	sequence	chrUn_random	44770639	44771037	399	16856.1	1650	57.83	snp.3426.3.213.S.1	TCCAGGGTGAAGGTTTTAAT	CTGAGATAGCGCTGTTTTTAT
SNP54	sequence	chr25	966455	966833	379	241.45	1495	58.1	snp.930.3.309.S.1	TTAGCATCCACTTAAAAGCAC	CCAAGCGACTCACTCTCTAA
SNP60	sequence	chrUn_random	5798702	5799110	409	1214.1	7987	54.09	snp.2529.2.279.S.1	ACATTGACCAGCAGTTTGAT	GACGTGTGGTAAGATCTGTG
SNP62	sequence	chr25	847708	848104	397	241.20	10780	50.62	snp.418.25.8503.S.3	CTGACAGGAGATTTGATAAAG	GTTGCTCATAAATGGCTAAAAG
SNP63	sequence	chr25	942032	942429	398	241.37	4069	50.68	snp.418.6.4964.S.1	TCCTATAGACATGGATAGAC	TCACTCGACTTTATCGAACC
SNP64	sequence	chr25	907954	908341	388	241.34	17227	55.66	snp.418.13.2009.S.3	CTCTCTTTACACAGCCCAG	ATGAAAGGAGAACCAGAGAG
SNP68	sequence	chr25_random	77770	78135	366	311.15	14729	48.96	snp.665.1.2521.S.3	AGACTGAACACCCAACTAAG	CAAAAGTGGAACTATTTTAACAC
SNP69	sequence	chr25	1785227	1785615	389	207.37	7231	56.58	snp.333.1.2290.S.2	ACTCAGTTTTGCTCCTGAAC	TAGCAGAGGTGAAGTTGAAATA
SNP82	sequence	chr25	690518	690853	336	266.13	4578	55.99	snp.1320.1.2409.S.1	TACCTTTAGCAAGAAGGTCTG	GGATGTTTCTTAACGTGGAG
SNP83	sequence	chr25	703805	704175	371	266.10	2232	55.9	snp.1320.1.6674.S.3	ATATGGTATCTGGAGGGATC	CCTGCTGACTGCTATACTAC
SNP92	sequence	chr25	962245	962617	373	241.43	1099	55.15	snp.418.2.660.S.1	ATGTGGTTCCTCTGGTATATC	GTATGGTTATCGCTCACATTTA
SNP93	sequence	chr25	1355083	1355483	401	173.32	1632	58.06	snp.4660.1.1455.S.2	ACTTTGTAGTTTTGGGGTGTC	GATGCTTTATGGCTTTTATTGT
SNP94	sequence	chr25	997286	997684	399	674.4	2083	51.23	snp.1444.4.501.S.3	ACTCCCATGAATCAATTACAG	AGTGTCCCCTCATTTGAGATA
SNP95	sequence	chr25	990813	990924	112	674.6	4665	58.21	AM493885	AGCCAGGCAGAAAGACAAAG	GCTGTGCAGTCCCAGTAG
SNP96	sequence	chr25	1025818	1026211	394	173.4	5714	54.41	snp.556.2.815.S.3	GAATAAAAGAGACTGAGAGAG	TTCTCAAAACAGGTACAATGAC
SNP97	sequence	chrUn_random	48929907	48930305	399	5943.1	1874	53.97	snp.556.5.3036.S.3	CATTCCTTACCTCTGTTTTATG	GGTACGTTCAGGGATAAACAT
SNP98	sequence	chr25	1105815	1106183	369	173.16	22169	42.63	snp.556.10.13754.S.1	TGCTTATGCTGTGTGTGTTT	GTTCACCTCATCCTTAGTAG
